# Supplementary material for: Chromosome-specific maturation of the epigenome in the Drosophila male germline
Source: bioRxiv. 2023 Oct 13:2023.02.24.529909. Preprint. [Version 3] doi: 10.1101/2023.02.24.529909 (PMC10592605; doi:10.1101/2023.02.24.529909)
Supplement: Supplement 1 — Supplementary Table 1. Sample IDs and sequencing results. Supplementary Table 2. snRNA-seq gene expression scores and H3K4me2 enrichment at Drosophila promoters.This lists unique TSSs in the Flybase dm6 r6.31 assembly release and associated gene expression scores (derived from Raz 2023) and H3K4me2 signal (in CPM) in a −200–+500 bp window around each TSS. Supplementary Table 3. Enrichment of RNAPIIS2p, H3K9me2, H3K27me3, and uH2A across Drosophila genes in dissociated testes, in isolated spermatocytes, and in wing imaginal discs. This lists unique genes in the Flybase dm6 r6.31 assembly release and associated gene expression scores (derived from Raz 2023) and chromatin profiling signals (in CPKM) across each gene length. Supplementary Table 4. Enrichment of RNAPIIS2p, H3K9me2, H3K27me3, and uH2A across consensus transposon sequences in dissociated testes, in isolated spermatocytes, and in wing imaginal discs. This lists a subset of transposon consensus sequences (https://github.com/bergmanlab/drosophila-transposons/blob/master/misc/D_mel_transposon_sequence_set.fa) and associated chromatin profiling signals (in CPKM) across each consensus length. Supplementary Figure 1. Genes with germline-enriched expression in testes. (A) FCA clustering. Number of promoters in each cluster is marked on the left. (B) MA plot and threshold for germline-enriched genes (snRNA-seq data showing gexp/sexp with ≥1 cut-off). Red marks genes in germline-expressed clusters 1–5, and blue marks genes in testes somatic clusters 6–10. The threshold for assigning genes with germline-enriched expression is in green. Supplementary Figure 2. Distribution of elongating RNAPII in spermatocytes and in somatic cells. Heatmap of RNAPIIS2p signal around gene TSSs in spermatocytes, in dissociated testes, and in wing imaginal discs. Supplementary Figure 3. Chromatin features across transposon consensus sequences in spermatocytes and in somatic cells. Selected transposons with increased RNAPIIS2p signal in s [file media-1.zip]

Archive with 2 entries (2 files):
- 230811_testis_SupplementaryTables.xlsx
- __MACOSX/._230811_testis_SupplementaryTables.xlsx
